# Supplementary material for: Selective Direct Laser Writing of Pyrolytic Carbon Microelectrodes in Absorber-Modified SU-8
Source: Micromachines (Basel). 2021 May 17;12(5):564. doi: 10.3390/mi12050564 (PMC8156660; doi:10.3390/mi12050564)
Supplement: Supplementary file 1 [file micromachines-12-00564-s001.zip]

Archive with 1 entries (1 files):
- micromachines-1211813-supplementary.pdf
